# Supplementary material for: Pharmacokinetics and Endocrine Effects of an Oral Dose of D-Pinitol in Human Fasting Healthy Volunteers
Source: Nutrients. 2022 Oct 1;14(19):4094. doi: 10.3390/nu14194094 (PMC9572189; doi:10.3390/nu14194094)
Supplement: Supplementary file 1 [file nutrients-14-04094-s001.zip]

Archive with 1 entries (1 files):
- nutrients-1833620-supplementary.pdf
